# Supplementary material for: Description of a new species of Wormaldia from Sardinia and a new Drusus species from the Western Balkans (Trichoptera, Philopotamidae, Limnephilidae)
Source: Zookeys. 2015 Apr 16;(496):85–103. doi: 10.3897/zookeys.496.9169 (PMC4410158; doi:10.3897/zookeys.496.9169)
Supplement: XML Treatment for Wormaldia sarda [file zookeys.496.9169-treatment1.xml]

<!DOCTYPE tp:taxon-treatment
  PUBLIC "-//TaxonX//DTD Taxonomic Treatment Publishing DTD v0 20100105//EN" "tax-treatment-NSO.dtd">
<tp:taxon-treatment xmlns:tp="http://www.plazi.org/taxpub"><tp:treatment-meta><kwd-group><label>Taxon classification</label><kwd><named-content content-type="kingdom">Animalia</named-content></kwd><kwd><named-content content-type="order">Trichoptera</named-content></kwd><kwd><named-content content-type="family">Philopotamidae</named-content></kwd></kwd-group><mixed-citation publication-type="journal"><person-group><name><surname>Vitecek</surname><given-names>Simon</given-names></name><name><surname>Previšić</surname><given-names>Ana</given-names></name><name><surname>Kučinić</surname><given-names>Mladen</given-names></name><name><surname>Bálint</surname><given-names>Miklós</given-names></name><name><surname>Keresztes</surname><given-names>Lujza</given-names></name><name><surname>Waringer</surname><given-names>Johann</given-names></name><name><surname>Pauls</surname><given-names>Steffen U.</given-names></name><name><surname>Malicky</surname><given-names>Hans</given-names></name><name><surname>Graf</surname><given-names>Wolfram</given-names></name></person-group><article-title>Description of a new species of <italic><tp:taxon-name><tp:taxon-name-part taxon-name-part-type="genus">Wormaldia</tp:taxon-name-part></tp:taxon-name></italic> from Sardinia and a new <italic><tp:taxon-name><tp:taxon-name-part taxon-name-part-type="genus">Drusus</tp:taxon-name-part></tp:taxon-name></italic> species from the Western Balkans (<tp:taxon-name><tp:taxon-name-part taxon-name-part-type="order">Trichoptera</tp:taxon-name-part></tp:taxon-name>, <tp:taxon-name><tp:taxon-name-part taxon-name-part-type="family">Philopotamidae</tp:taxon-name-part></tp:taxon-name>, <tp:taxon-name><tp:taxon-name-part taxon-name-part-type="family">Limnephilidae</tp:taxon-name-part></tp:taxon-name>)</article-title><source>Zookeys</source><day>16</day><month>4</month><year>2015</year><volume>2015</volume><issue>496</issue><fpage>85</fpage><lpage>103</lpage><pub-id pub-id-type="doi">10.3897/zookeys.496.9169</pub-id></mixed-citation></tp:treatment-meta><tp:nomenclature><tp:taxon-name>
                        <tp:taxon-name-part taxon-name-part-type="genus">Wormaldia</tp:taxon-name-part>
                        <tp:taxon-name-part taxon-name-part-type="species">sarda</tp:taxon-name-part>
                        <object-id xmlns:xlink="http://www.w3.org/1999/xlink" content-type="zoobank" xlink:type="simple">http://zoobank.org/F02C5CF5-9043-463F-809B-FCD5D2B8FBD2</object-id>
                    </tp:taxon-name><tp:taxon-authority>Graf &amp; Malicky</tp:taxon-authority><tp:taxon-status xmlns:xlink="http://www.w3.org/1999/xlink" xlink:type="simple">sp. n.</tp:taxon-status></tp:nomenclature><tp:treatment-sec sec-type="Material examined"><title>Material examined.</title><p><bold>Holotype.</bold> 1 male pupa, holotype: Sardinia, Gola di Gorruppo; <named-content xmlns:xlink="http://www.w3.org/1999/xlink" content-type="dwc:verbatimCoordinates" xlink:type="simple">40°11.122'N, 9°30.104'E</named-content>; 350 m a.s.l.; 28.03.2001; leg. Monika Hess, Ulrich Heckes; currently in coll. W. Graf, will deposited in the Biologiezentrum des Oberösterreichischen Landesmuseums, Linz, Austria.</p></tp:treatment-sec><tp:treatment-sec sec-type="Type locality"><title>Type locality.</title><p>Italy, Sardinia.</p></tp:treatment-sec><tp:treatment-sec sec-type="Diagnosis"><title>Diagnosis.</title><p>Morphology of the male terminalia suggests placement of the new species in <!--PageBreak--><italic><tp:taxon-name><tp:taxon-name-part taxon-name-part-type="genus">Wormaldia</tp:taxon-name-part></tp:taxon-name></italic>. The species is unique in the European <tp:taxon-name><tp:taxon-name-part taxon-name-part-type="order">Trichoptera</tp:taxon-name-part></tp:taxon-name> fauna, and easily differentiated from all other <italic><tp:taxon-name><tp:taxon-name-part taxon-name-part-type="genus">Wormaldia</tp:taxon-name-part></tp:taxon-name></italic> species by the combination of the following characters: (1) presence of median subtriangular protrusion in the distal half of the harpago, (2) membraneous dorsoproximal portion and trilobate lateral portions of segment X, and (3) distinct sclerotized structures visible on the invaginated phallus.</p></tp:treatment-sec><tp:treatment-sec sec-type="Description"><title>Description.</title><p><italic>Adults</italic> (in pupa). Habitus dark, sclerites and tergites brown; cephalic and thoracic setal areas pale; cephalic, thoracic and abdominal setation dark brown; legs light brown, proximally darker; haustellum and intersegmental integument pale cream. Wings brown mottled with golden patches. Male maxillary palp 5-segmented. Spurformula 2–4–4 in males.</p><p><italic>Male genitalia</italic> (Fig. <xref ref-type="fig" rid="F1">1A–D</xref>). Segment IX in lateral view subrectangular, bulging anteriad; dorsal quarter reduced to a narrow transverse bridge, ventral 3/4ers broad (Fig. <xref ref-type="fig" rid="F1">1A</xref>). Segment X in lateral view trilobate: unpaired dorsal lobe strongly convex with a bicuspid apex, dorsoproximally membraneous; 1 lateromedian lobe, subovate, pointed on either side; 1 ventral lobe, posteriad, pointed on either side (Fig. <xref ref-type="fig" rid="F1">1A, B</xref>). Superior appendages suboval, curved dorsad in lateral view, flat with a rounded apex in dorsal and ventral view (Fig. <xref ref-type="fig" rid="F1">1A, C, D</xref>). Invaginated phallus terminally with a dorsal pair of sclerotized, laterad divergent tines and a ventral sclerotized plate; internally with 4 distinct tines (Fig. <xref ref-type="fig" rid="F1">1A, D</xref>). Coxopodite subovate in lateral view, ventrally with a sharp mediolaterad ridge (Fig. <xref ref-type="fig" rid="F1">1A, C</xref>). Harpago subovate in lateral view, in ventral view distally with a median subtriangular serrated protrusion flattened dorsoventrally (Fig. <xref ref-type="fig" rid="F1">1A, D</xref>).</p><fig id="F1" position="float" orientation="portrait"><label>Figure 1.</label><caption><p>Male genitalia of <italic><tp:taxon-name><tp:taxon-name-part taxon-name-part-type="genus">Wormaldia</tp:taxon-name-part> <tp:taxon-name-part taxon-name-part-type="species">sarda</tp:taxon-name-part></tp:taxon-name></italic> sp. n. <bold>A</bold> right lateral view, intact <bold>B</bold> right lateral view, superior appendage removed <bold>C</bold> ventral view <bold>D</bold> dorsal view.</p></caption><graphic xmlns:xlink="http://www.w3.org/1999/xlink" xlink:href="zookeys-496-085-g001.jpg" position="float" orientation="portrait" xlink:type="simple" id="oo_42120.jpg"/></fig><p><italic>Mature pupa</italic> (Fig. <xref ref-type="fig" rid="F2">2D–F</xref>). Mandibles tubular, dilated at the apex (Fig. <xref ref-type="fig" rid="F2">2E,F</xref>). Abdominal dorsal sclerites as in Fig. <xref ref-type="fig" rid="F2">2D</xref>.</p><fig id="F2" position="float" orientation="portrait"><label>Figure 2.</label><caption><p>Pupal characteristics of <italic><tp:taxon-name><tp:taxon-name-part taxon-name-part-type="genus">Wormaldia</tp:taxon-name-part> <tp:taxon-name-part taxon-name-part-type="species">sarda</tp:taxon-name-part></tp:taxon-name></italic> sp. n., <italic><tp:taxon-name><tp:taxon-name-part taxon-name-part-type="genus">Philopotamus</tp:taxon-name-part> <tp:taxon-name-part taxon-name-part-type="species">montanus</tp:taxon-name-part></tp:taxon-name></italic>, and <italic><tp:taxon-name><tp:taxon-name-part taxon-name-part-type="genus">Wormaldia</tp:taxon-name-part></tp:taxon-name></italic> spp. <bold>A</bold> generalized pupal abdomen in dorsal view, depicting the position of the dorsal sclerites <bold>B</bold> dorsal sclerites of <italic><tp:taxon-name><tp:taxon-name-part taxon-name-part-type="genus">Philopotamus</tp:taxon-name-part> <tp:taxon-name-part taxon-name-part-type="species">montanus</tp:taxon-name-part></tp:taxon-name></italic> <bold>C</bold> dorsal sclerites of <italic><tp:taxon-name><tp:taxon-name-part taxon-name-part-type="genus">Wormaldia</tp:taxon-name-part> <tp:taxon-name-part taxon-name-part-type="species">occipitalis</tp:taxon-name-part></tp:taxon-name></italic> <bold>D</bold> dorsal sclerites of <italic><tp:taxon-name><tp:taxon-name-part taxon-name-part-type="genus">Wormaldia</tp:taxon-name-part> <tp:taxon-name-part taxon-name-part-type="species">sarda</tp:taxon-name-part></tp:taxon-name></italic> sp. n. <bold>E</bold> head of <italic><tp:taxon-name><tp:taxon-name-part taxon-name-part-type="genus">Wormaldia</tp:taxon-name-part> <tp:taxon-name-part taxon-name-part-type="species">sarda</tp:taxon-name-part></tp:taxon-name></italic> pupa in left lateral view <bold>F</bold> head of <italic><tp:taxon-name><tp:taxon-name-part taxon-name-part-type="genus">Wormaldia</tp:taxon-name-part> <tp:taxon-name-part taxon-name-part-type="species">sarda</tp:taxon-name-part></tp:taxon-name></italic> pupa in ventral view <bold>G</bold> pupal mandibles of <italic><tp:taxon-name><tp:taxon-name-part taxon-name-part-type="genus">Philopotamus</tp:taxon-name-part> <tp:taxon-name-part taxon-name-part-type="species">montanus</tp:taxon-name-part></tp:taxon-name></italic> in ventral view <bold>H</bold> pupal mandibles of <italic><tp:taxon-name><tp:taxon-name-part taxon-name-part-type="genus">Wormaldia</tp:taxon-name-part> <tp:taxon-name-part taxon-name-part-type="species">copiosa</tp:taxon-name-part></tp:taxon-name></italic> in ventral view. Scale bars: 100 µm (<bold>B</bold>); 50 µm (<bold>C, D</bold>).</p></caption><graphic xmlns:xlink="http://www.w3.org/1999/xlink" xlink:href="zookeys-496-085-g002.jpg" position="float" orientation="portrait" xlink:type="simple" id="oo_42121.jpg"/></fig><p>Female and larva unknown.</p></tp:treatment-sec><tp:treatment-sec sec-type="Etymology"><title>Etymology.</title><p>The species epithet refers to the island of Sardinia, the type locality.</p></tp:treatment-sec></tp:taxon-treatment>
