# Supplementary material for: Description of a new species of Wormaldia from Sardinia and a new Drusus species from the Western Balkans (Trichoptera, Philopotamidae, Limnephilidae)
Source: Zookeys. 2015 Apr 16;(496):85–103. doi: 10.3897/zookeys.496.9169 (PMC4410158; doi:10.3897/zookeys.496.9169)
Supplement: XML Treatment for Drusus crenophylax [file zookeys.496.9169-treatment2.xml]

<!DOCTYPE tp:taxon-treatment
  PUBLIC "-//TaxonX//DTD Taxonomic Treatment Publishing DTD v0 20100105//EN" "tax-treatment-NSO.dtd">
<tp:taxon-treatment xmlns:tp="http://www.plazi.org/taxpub"><tp:treatment-meta><kwd-group><label>Taxon classification</label><kwd><named-content content-type="kingdom">Animalia</named-content></kwd><kwd><named-content content-type="order">Trichoptera</named-content></kwd><kwd><named-content content-type="family">Limnephilidae</named-content></kwd></kwd-group><mixed-citation publication-type="journal"><person-group><name><surname>Vitecek</surname><given-names>Simon</given-names></name><name><surname>Previšić</surname><given-names>Ana</given-names></name><name><surname>Kučinić</surname><given-names>Mladen</given-names></name><name><surname>Bálint</surname><given-names>Miklós</given-names></name><name><surname>Keresztes</surname><given-names>Lujza</given-names></name><name><surname>Waringer</surname><given-names>Johann</given-names></name><name><surname>Pauls</surname><given-names>Steffen U.</given-names></name><name><surname>Malicky</surname><given-names>Hans</given-names></name><name><surname>Graf</surname><given-names>Wolfram</given-names></name></person-group><article-title>Description of a new species of <italic><tp:taxon-name><tp:taxon-name-part taxon-name-part-type="genus">Wormaldia</tp:taxon-name-part></tp:taxon-name></italic> from Sardinia and a new <italic><tp:taxon-name><tp:taxon-name-part taxon-name-part-type="genus">Drusus</tp:taxon-name-part></tp:taxon-name></italic> species from the Western Balkans (<tp:taxon-name><tp:taxon-name-part taxon-name-part-type="order">Trichoptera</tp:taxon-name-part></tp:taxon-name>, <tp:taxon-name><tp:taxon-name-part taxon-name-part-type="family">Philopotamidae</tp:taxon-name-part></tp:taxon-name>, <tp:taxon-name><tp:taxon-name-part taxon-name-part-type="family">Limnephilidae</tp:taxon-name-part></tp:taxon-name>)</article-title><source>Zookeys</source><day>16</day><month>4</month><year>2015</year><volume>2015</volume><issue>496</issue><fpage>85</fpage><lpage>103</lpage><pub-id pub-id-type="doi">10.3897/zookeys.496.9169</pub-id></mixed-citation></tp:treatment-meta><tp:nomenclature><tp:taxon-name>
                        <tp:taxon-name-part taxon-name-part-type="genus">Drusus</tp:taxon-name-part>
                        <tp:taxon-name-part taxon-name-part-type="species">crenophylax</tp:taxon-name-part>
                        <object-id xmlns:xlink="http://www.w3.org/1999/xlink" content-type="zoobank" xlink:type="simple">http://zoobank.org/4FBB2D55-59BD-46AB-8E39-B34F2D892C79</object-id>
                    </tp:taxon-name><tp:taxon-authority>Graf &amp; Vitecek</tp:taxon-authority><tp:taxon-status xmlns:xlink="http://www.w3.org/1999/xlink" xlink:type="simple">sp. n.</tp:taxon-status></tp:nomenclature><tp:treatment-sec sec-type="Material"><title>Material.</title><p><bold>Holotype.</bold> 1 male: Bosnia and Herzegovina, Cvrcka river; <named-content xmlns:xlink="http://www.w3.org/1999/xlink" content-type="dwc:verbatimCoordinates" xlink:type="simple">44°32.932'N 17°23.562'E</named-content>; 393 m a.s.l.; 01.10.2014; leg. Dejan Dmitrović, Goran Šukalo; specimen identifier: fDsp4501M. Paratypes: 2 females: Bosnia and Herzegovina, Spring of Cvrcka river, Vilenjska vrela; <named-content xmlns:xlink="http://www.w3.org/1999/xlink" content-type="dwc:verbatimCoordinates" xlink:type="simple">44°33.003'N, 17°23.580'E</named-content>; 456 m a.s.l.; 12.09.2012; leg. Dejan Dmitrović; specimen identifiers: fDsp3401F, fDsp3402F. 4 males, 3 females, 19 larvae: Bosnia and Herzegovina, Spring of Cvrcka river, Vilenjska vrela; <named-content xmlns:xlink="http://www.w3.org/1999/xlink" content-type="dwc:verbatimCoordinates" xlink:type="simple">44°33.003'N, 17°23.580'E</named-content> 456 m a.s.l.; 12.09.2012; leg. Dejan Dmitrović, Goran Šukalo; specimen identifiers for 3 larvae: fDsp4502L, fDsp4503L, fDsp4504L. Holotype and paratypes currently in coll. W. Graf, will deposited in the Biologiezentrum des Oberösterreichischen Landesmuseums, Linz, Austria.</p></tp:treatment-sec><tp:treatment-sec sec-type="Type locality"><title>Type locality.</title><p>Bosnia and Herzegovina, Republika Srpska, Cvrcka River.</p></tp:treatment-sec><tp:treatment-sec sec-type="Diagnosis"><title>Diagnosis.</title><p>Males of the new species are most similar to <!--PageBreak--><italic><tp:taxon-name><tp:taxon-name-part taxon-name-part-type="genus">Drusus</tp:taxon-name-part> <tp:taxon-name-part taxon-name-part-type="species">discophorus</tp:taxon-name-part></tp:taxon-name></italic> Radovanovic and <italic><tp:taxon-name><tp:taxon-name-part taxon-name-part-type="genus">Drusus</tp:taxon-name-part> <tp:taxon-name-part taxon-name-part-type="species">vernonensis</tp:taxon-name-part></tp:taxon-name></italic> Malicky, but exhibit (1) subtriangular superior appendages in lateral view, (2) subtriangular, low tip of the intermediate appendage in lateral view, and (3) simple, rounded tips of intermediate appendages in caudal view. <italic><tp:taxon-name><tp:taxon-name-part taxon-name-part-type="genus">Drusus</tp:taxon-name-part> <tp:taxon-name-part taxon-name-part-type="species">discophorus</tp:taxon-name-part></tp:taxon-name></italic> males have suboval superior appendages and a high round tip of the intermediate appendage in lateral view; <italic><tp:taxon-name><tp:taxon-name-part taxon-name-part-type="genus">Drusus</tp:taxon-name-part> <tp:taxon-name-part taxon-name-part-type="species">vernonensis</tp:taxon-name-part></tp:taxon-name></italic> males have round superior appendages in lateral view and trilobate tips of intermediate appendages in caudal view.</p><p>Females of the new species show the reduced median lobe of the vaginal sclerite and high base of the lateral lobe of segment IX as typical for Balkan <tp:taxon-name><tp:taxon-name-part taxon-name-part-type="subfamily">Drusinae</tp:taxon-name-part></tp:taxon-name>, and are most similar to <italic><tp:taxon-name><tp:taxon-name-part taxon-name-part-type="genus">Drusus</tp:taxon-name-part> <tp:taxon-name-part taxon-name-part-type="species">vernonensis</tp:taxon-name-part></tp:taxon-name></italic>, but exhibit (1) a sharp dorsal notch of segment X in lateral view, and (2) segment X with 2 round median lobes in dorsal view. <italic><tp:taxon-name><tp:taxon-name-part taxon-name-part-type="genus">Drusus</tp:taxon-name-part> <tp:taxon-name-part taxon-name-part-type="species">vernonensis</tp:taxon-name-part></tp:taxon-name></italic> females have a rounded dorsal outline of segment X and lack the median lobes of segment X.</p><p>Larvae of the new species are most similar to <italic><tp:taxon-name><tp:taxon-name-part taxon-name-part-type="genus">Drusus</tp:taxon-name-part> <tp:taxon-name-part taxon-name-part-type="species">klapaleki</tp:taxon-name-part></tp:taxon-name></italic> Marinković-Gospodnetić and <italic><tp:taxon-name><tp:taxon-name-part taxon-name-part-type="genus">Drusus</tp:taxon-name-part> <tp:taxon-name-part taxon-name-part-type="species">serbicus</tp:taxon-name-part></tp:taxon-name></italic> Marinković-Gospodnetić, but exhibit (1) a semicircular area dorsomedially on the pronotum anterior the pronotal ridge void of white recumbent setae, (2) lateral gills, and (3) a subtriangular pronotal ridge in lateral view. Larvae of <italic><tp:taxon-name><tp:taxon-name-part taxon-name-part-type="genus">Drusus</tp:taxon-name-part> <tp:taxon-name-part taxon-name-part-type="species">klapaleki</tp:taxon-name-part></tp:taxon-name></italic> have white recumbent setae covering the whole pronotum, and larvae of <italic><tp:taxon-name><tp:taxon-name-part taxon-name-part-type="genus">Drusus</tp:taxon-name-part> <tp:taxon-name-part taxon-name-part-type="species">serbicus</tp:taxon-name-part></tp:taxon-name></italic> lack lateral gills and have an annular pronotal ridge.</p><!--PageBreak--><!--PageBreak--></tp:treatment-sec><tp:treatment-sec sec-type="Description"><title>Description.</title><p><italic>Adults</italic>. Habitus dark; sclerites and tergites brown; cephalic and thoracic setal areas pale; cephalic, thoracic and abdominal setation blond; legs light brown to fawn, proximally darker; haustellum and intersegmental integument pale, whitish. Wings smoky, with dark setae. Male maxillary palp 3-segmented. Forewing length 11–13.2 mm, spur formula 1–3–3 in males; forewing length 13–14.5 mm, spur formula 1–3–3 in females.</p><p><italic>Male genitalia</italic> (Fig. <xref ref-type="fig" rid="F3">3A–E</xref>). Tergite VIII dark brown, in dorsal view cranially distinctly incised, with lighter areas around fused alveoli; setation concentrated at laterocranial borders of spinate areas; spinate area as two ± triangular laterocaudal lobes medially connected by a band of spines, embracing a medial, indent less sclerotized area (translucent in cleared specimens) with scarce spines. Ninth abdominal segment (IX) ventrally wider than dorsally in caudal view; in lateral view medially with a sharp caudad protrusion and a ventral protrusion, embracing the base of the inferior appendices. Superior appendages in lateral view subtriangular, somewhat Y-shaped with a shorter dorsal and a longer ventral protrusion separated by a slight indentation. Intermediate appendages in lateral view blocky with 2 tips, the proximal sharp, the distal high, rounded, rough; in dorsal view the tips parallel, extending laterally: a bar-shaped, laterally rounded distal tip and a sharp proximal tip, separated by a rounded excision with round edges; in caudal view approximately triangular, tips rounded. Inferior appendages (gonopods <italic>sensu</italic> <xref ref-type="bibr" rid="B40">Snodgrass 1935</xref>) in lateral view proximally wide, medially slightly constricted with a slight dorsal triangular protrusion, curved dorsadly in the slender posterior third; in dorsal, ventral and caudal view proximal part laterad, distal part approximately straight in dorsoventral plane, curved dorsad; in caudal view tips distinctly slender; setal alveoli fused, creating a rugged, less sclerotized ventral area. Parameres simple, with a distinct medial thorn-like spine and 2 proximal spines in the proximal half.</p><fig id="F3" position="float" orientation="portrait"><label>Figure 3.</label><caption><p>Genitalia of <italic><tp:taxon-name><tp:taxon-name-part taxon-name-part-type="genus">Drusus</tp:taxon-name-part> <tp:taxon-name-part taxon-name-part-type="species">crenophylax</tp:taxon-name-part></tp:taxon-name></italic> sp. n. <bold>A–E</bold> male genitalia: <bold>A</bold> right lateral view <bold>B</bold> paramere in right lateral view <bold>C</bold> ventral view <bold>D</bold> caudal view <bold>E</bold> dorsal view <bold>F–I</bold> female genitalia: <bold>F</bold> right lateral view <bold>G</bold> ventral view <bold>H</bold> caudal view <bold>I</bold> dorsal view. Scale bar: 1 mm.</p></caption><graphic xmlns:xlink="http://www.w3.org/1999/xlink" xlink:href="zookeys-496-085-g003.jpg" position="float" orientation="portrait" xlink:type="simple" id="oo_42122.jpg"/></fig><p><italic>Female genitalia</italic> (Fig. <xref ref-type="fig" rid="F3">3F–I</xref>). Segment IX setation abundant, concentrated in the caudal half; lateral lobe of segment IX membraneous, in lateral view oblique triangular, the ventral edge about twice as long as the dorsal edge, with a dorsal sclerotized setose part protruding caudally; in dorsal and ventral view slender, projecting lateradly; in caudal view dorsal sclerotized setose part somewhat triangular. Segment X in lateral view with a proximal and a distal part, defined by a sharp dorsal notch; in dorsal view trapezoidal, with rounded shoulders, 2 small dorsal median lobes, and distally with 2 triangular, sharp-tipped lateral lobes, each with a lateral rounded setose and a small median rounded protrusion; ventrally unsclerotized, open. Supragenital plate in lateral view sinuously-edged quadrangular with a small, rounded dorsal protrusion, caudal line slightly indent; in ventral view quadrangular, in caudal view quadrangular, dorsally slightly wider than ventrally. Vulvar scale in lateral view triangular, rather straight, longer than the supragenital plate; in ventral view slender with 3 lobes: 2 lateral lobes, digitiform, roundly oval, straight; 1 median, short (reduced), of greater width than length: length approximately 1/6th of that of lateral lobes.</p><!--PageBreak--><!--PageBreak--><!--PageBreak--><p><italic>Fifth instar larva</italic> (Fig. <xref ref-type="fig" rid="F4">4A–I</xref>). Head capsule hypognathous, finely granulated with a field of microspinules dorsal to each eye, dark brown dorsally, fading to yellow ventrally; 18 pairs of primary setae present: #1, 4, 6, 10, 12, 13 yellow and #6, 13 short, inconspicuous, the rest dark brown, long (Fig. <xref ref-type="fig" rid="F4">4A</xref>); antennae located on high carinae, each carina about as high as long, both strongly curved mediad (Fig. <xref ref-type="fig" rid="F4">4B</xref>); mandibles toothless. Pronotum dark brown, coarsely granulated; distinct medial ridge present, rounded, steeper anteriorly in lateral view; recumbent white setae present, but lacking in a semicircular area anterior the pronotal ridge (Fig. <xref ref-type="fig" rid="F4">4C</xref>); pronotal horn present. Mesonotum completely covered by 2 sclerites, dark brown, with darker apodemes; edges black; <italic>sa</italic>1 comprising 4–6 setae, <italic>sa</italic>2 and <italic>sa</italic>3 connected, comprising 28–34 setae in total on each sclerite (Fig. <xref ref-type="fig" rid="F4">4D</xref>). Metanotum with 3 pairs of sclerites: anteriomedian sclerites subtriangularly ovoid, dark brown with 11–19 setae; posteromedian sclerites rhomboid, pale brown, with 13–15 setae; lateral sclerites long, curved dorsally in lateral view, pale brown fading to yellow ventrally with a dark median spot and 21–25 setae (Fig. <xref ref-type="fig" rid="F4">4E</xref>). Legs yellow-light brown, dorsally and distally darker (Fig. <xref ref-type="fig" rid="F4">4F–H</xref>). Abdomen white (Fig. <xref ref-type="fig" rid="F4">4G</xref>), dorsal gills from II praesegmental position to VI praesegmental position, lateral gills from II praesegmental position to IV praesegmental position, ventral gills from II prasegmental position to VII postsegmental position; lateral line from last quarter of II to first quarter of VIII (Fig. <xref ref-type="fig" rid="F4">4I</xref>); abdomen I with 1 dorsal and 2 lateral protuberances, posterior sclerites absent on lateral protuberances, setal areas <italic>sa</italic>1–3 fused dorsally and ventrally (Fig. <xref ref-type="fig" rid="F4">4D, E</xref>), sternum bearing 2 setae with distinct basal plates; abdomen VIII with 2 long and 2–4 short posterodorsal setae on either side; abdomen IX with 1 posterodorsal seta on either side, dorsal sclerite IX semicircular, pale brown with 7 long and several shorter setae. Case simple, constructed of mineral particles.</p><fig id="F4" position="float" orientation="portrait"><label>Figure 4.</label><caption><p>Larval characteristics of <italic><tp:taxon-name><tp:taxon-name-part taxon-name-part-type="genus">Drusus</tp:taxon-name-part> <tp:taxon-name-part taxon-name-part-type="species">crenophylax</tp:taxon-name-part></tp:taxon-name></italic> sp. n. <bold>A</bold> head, frontal view <bold>B</bold> head, left lateral view <bold>C</bold> pronotum dorsal view <bold>D</bold> meso- and metathorax with abdominal segment I, dorsal view <bold>E</bold> abdominal segments I-V, left lateral view <bold>F</bold> left thoracic leg I, frontal view <bold>G</bold> left thoracic leg II; frontal view <bold>H</bold> left thoracic leg III, frontal view; bottom, gill and lateral line diagram, positions of gills are depicted as black circles, position of lateral line bold.</p></caption><graphic xmlns:xlink="http://www.w3.org/1999/xlink" xlink:href="zookeys-496-085-g004.jpg" position="float" orientation="portrait" xlink:type="simple" id="oo_42123.jpg"/></fig></tp:treatment-sec><tp:treatment-sec sec-type="Molecular species delimitation and larval affiliation"><title>Molecular species delimitation and larval affiliation.</title><p>Analysis of the genetic distance of mtCOI between <!--PageBreak--><!--PageBreak--><italic><tp:taxon-name><tp:taxon-name-part taxon-name-part-type="genus">Drusus</tp:taxon-name-part> <tp:taxon-name-part taxon-name-part-type="species">crenophylax</tp:taxon-name-part></tp:taxon-name></italic> sp. n. and the in the adult stage morphologically most similar species, <italic><tp:taxon-name><tp:taxon-name-part taxon-name-part-type="genus">Drusus</tp:taxon-name-part> <tp:taxon-name-part taxon-name-part-type="species">discophorus</tp:taxon-name-part></tp:taxon-name></italic> and <italic><tp:taxon-name><tp:taxon-name-part taxon-name-part-type="genus">Drusus</tp:taxon-name-part> <tp:taxon-name-part taxon-name-part-type="species">vernonensis</tp:taxon-name-part></tp:taxon-name></italic>, clearly supports the recognition of the new species. Uncorrected <italic>p</italic>-distances recorded in a fragment of the mtCOI gene (ranging from 2–8%; Fig. <xref ref-type="fig" rid="F5">5</xref>), agree with the interspecific distances commonly recorded in <tp:taxon-name><tp:taxon-name-part taxon-name-part-type="family">Limnephilidae</tp:taxon-name-part></tp:taxon-name> (e.g., <xref ref-type="bibr" rid="B7">Graf et al. 2005</xref>; <xref ref-type="bibr" rid="B18">Kučinić et al. 2011a</xref>; <xref ref-type="bibr" rid="B46">Previšić et al. 2014a</xref>, <xref ref-type="bibr" rid="B47">b</xref>) and other caddisfly families (e.g., <tp:taxon-name><tp:taxon-name-part taxon-name-part-type="family">Hydropsychidae</tp:taxon-name-part></tp:taxon-name>; <xref ref-type="bibr" rid="B43">Pauls et al. 2010</xref>). Also, all haplotypes of <italic><tp:taxon-name><tp:taxon-name-part taxon-name-part-type="genus">Drusus</tp:taxon-name-part> <tp:taxon-name-part taxon-name-part-type="species">crenophylax</tp:taxon-name-part></tp:taxon-name></italic> sp. n. adults were completely identical to another and those of undescribed <italic><tp:taxon-name><tp:taxon-name-part taxon-name-part-type="genus">Drusus</tp:taxon-name-part></tp:taxon-name></italic>-larvae collected at the locus typicus, enabling confident affiliation of larvae and adults of <italic><tp:taxon-name><tp:taxon-name-part taxon-name-part-type="genus">Drusus</tp:taxon-name-part> <tp:taxon-name-part taxon-name-part-type="species">crenophylax</tp:taxon-name-part></tp:taxon-name></italic> sp. n.</p><fig id="F5" position="float" orientation="portrait"><label>Figure 5.</label><caption><p>Distance matrix (lower left) and colour heat map (upper right) showing uncorrected inter- and intraspecific <italic>p</italic>-distances of the partial mtCOI sequence (541 bp) between <italic><tp:taxon-name><tp:taxon-name-part taxon-name-part-type="genus">Drusus</tp:taxon-name-part> <tp:taxon-name-part taxon-name-part-type="species">crenophylax</tp:taxon-name-part></tp:taxon-name></italic> sp. n., <italic><tp:taxon-name><tp:taxon-name-part taxon-name-part-type="genus">Drusus</tp:taxon-name-part> <tp:taxon-name-part taxon-name-part-type="species">vernonensis</tp:taxon-name-part></tp:taxon-name></italic> and <italic><tp:taxon-name><tp:taxon-name-part taxon-name-part-type="genus">Drusus</tp:taxon-name-part> <tp:taxon-name-part taxon-name-part-type="species">discophorus</tp:taxon-name-part></tp:taxon-name></italic>. For detailed information on the haplotypes, see Table <xref ref-type="table" rid="T1">1</xref>.</p></caption><graphic xmlns:xlink="http://www.w3.org/1999/xlink" xlink:href="zookeys-496-085-g005.jpg" position="float" orientation="portrait" xlink:type="simple" id="oo_42124.jpg"/></fig></tp:treatment-sec><tp:treatment-sec sec-type="Ecology and distribution"><title>Ecology and distribution.</title><p><tp:taxon-name><tp:taxon-name-part taxon-name-part-type="subfamily">Drusinae</tp:taxon-name-part></tp:taxon-name> species typically are members of crenal species communities, and mainly inhabit crenal sections of cold streams. Larval <italic><tp:taxon-name><tp:taxon-name-part taxon-name-part-type="genus">Drusus</tp:taxon-name-part> <tp:taxon-name-part taxon-name-part-type="species">crenophylax</tp:taxon-name-part></tp:taxon-name></italic> were collected at eucrenal sections of the Cvrcka River (Fig. <xref ref-type="fig" rid="F6">6A, B</xref>) and behave as epilithic grazers, as indicated by mandible morphology (<xref ref-type="bibr" rid="B42">Pauls et al. 2008</xref>, <xref ref-type="bibr" rid="B9">Graf et al. 2009</xref>). Based on regional collection data, we assume that the species is a micro-endemic restricted to the watershed of the Cvrcka river.</p><fig id="F6" position="float" orientation="portrait"><label>Figure 6.</label><caption><p>Habitat of <italic><tp:taxon-name><tp:taxon-name-part taxon-name-part-type="genus">Drusus</tp:taxon-name-part> <tp:taxon-name-part taxon-name-part-type="species">crenophylax</tp:taxon-name-part></tp:taxon-name></italic> sp. n. at the type locality. <bold>A</bold> collection site of the larval paratypes <bold>B</bold> collection site of the male holotype.</p></caption><graphic xmlns:xlink="http://www.w3.org/1999/xlink" xlink:href="zookeys-496-085-g006.jpg" position="float" orientation="portrait" xlink:type="simple" id="oo_42125.jpg"/></fig></tp:treatment-sec><tp:treatment-sec sec-type="Etymology"><title>Etymology.</title><p>The species epithet is a compound name, combining κρηνον (‘well, spring, fountain’ in Ancient Greek) and φυλαξ (‘guard, keeper, protector’ in Ancient Greek), terms that reflect the high degree of niche specificity of <italic><tp:taxon-name><tp:taxon-name-part taxon-name-part-type="genus">Drusus</tp:taxon-name-part></tp:taxon-name></italic> species, the majority of which inhabit crenal sections of streams (<xref ref-type="bibr" rid="B8">Graf et al. 2008</xref>).</p></tp:treatment-sec><tp:treatment-sec><!--Section generated to contain objects referenced in tp:taxon-treatment.--><table-wrap id="T1" position="float" orientation="portrait"><label>Table 1.</label><caption><p>Detailed list of <italic><tp:taxon-name><tp:taxon-name-part taxon-name-part-type="genus">Drusus</tp:taxon-name-part></tp:taxon-name></italic> specimens used for mtCOI analysis. Abbreviations: M adult male, F female; L larva; U unknown.</p></caption><table rules="all"><tbody><tr><th rowspan="1" colspan="1">Species</th><th rowspan="1" colspan="1">Locality</th><th rowspan="1" colspan="1">Specimen ID/Stage</th><th rowspan="1" colspan="1">Accession #</th><th rowspan="1" colspan="1">Collectors</th></tr><tr><td rowspan="1" colspan="1"><italic><tp:taxon-name><tp:taxon-name-part taxon-name-part-type="genus">Drusus</tp:taxon-name-part> <tp:taxon-name-part taxon-name-part-type="species">crenophylax</tp:taxon-name-part></tp:taxon-name></italic></td><td rowspan="1" colspan="1"><named-content xmlns:xlink="http://www.w3.org/1999/xlink" content-type="dwc:verbatimCoordinates" xlink:type="simple">44°32.932'N, 17°23.562'E</named-content></td><td rowspan="1" colspan="1">fDsp4501M/M</td><td rowspan="1" colspan="1"><ext-link xmlns:xlink="http://www.w3.org/1999/xlink" ext-link-type="gen" xlink:href="KP793082" xlink:type="simple">KP793082</ext-link></td><td rowspan="1" colspan="1">Dmitrović, Šukalo</td></tr><tr><td rowspan="1" colspan="1"><italic><tp:taxon-name><tp:taxon-name-part taxon-name-part-type="genus">Drusus</tp:taxon-name-part> <tp:taxon-name-part taxon-name-part-type="species">crenophylax</tp:taxon-name-part></tp:taxon-name></italic></td><td rowspan="1" colspan="1"><named-content xmlns:xlink="http://www.w3.org/1999/xlink" content-type="dwc:verbatimCoordinates" xlink:type="simple">44°33.003'N, 17°23.580'E</named-content></td><td rowspan="1" colspan="1">fDsp4502L/L</td><td rowspan="1" colspan="1"><ext-link xmlns:xlink="http://www.w3.org/1999/xlink" ext-link-type="gen" xlink:href="KP793083" xlink:type="simple">KP793083</ext-link></td><td rowspan="1" colspan="1">Dmitrović, Šukalo</td></tr><tr><td rowspan="1" colspan="1"><italic><tp:taxon-name><tp:taxon-name-part taxon-name-part-type="genus">Drusus</tp:taxon-name-part> <tp:taxon-name-part taxon-name-part-type="species">crenophylax</tp:taxon-name-part></tp:taxon-name></italic></td><td rowspan="1" colspan="1"><named-content xmlns:xlink="http://www.w3.org/1999/xlink" content-type="dwc:verbatimCoordinates" xlink:type="simple">44°33.003'N, 17°23.580'E</named-content></td><td rowspan="1" colspan="1">fDsp4503L/L</td><td rowspan="1" colspan="1"><ext-link xmlns:xlink="http://www.w3.org/1999/xlink" ext-link-type="gen" xlink:href="KP793081" xlink:type="simple">KP793081</ext-link></td><td rowspan="1" colspan="1">Dmitrović, Šukalo</td></tr><tr><td rowspan="1" colspan="1"><italic><tp:taxon-name><tp:taxon-name-part taxon-name-part-type="genus">Drusus</tp:taxon-name-part> <tp:taxon-name-part taxon-name-part-type="species">crenophylax</tp:taxon-name-part></tp:taxon-name></italic></td><td rowspan="1" colspan="1"><named-content xmlns:xlink="http://www.w3.org/1999/xlink" content-type="dwc:verbatimCoordinates" xlink:type="simple">44°33.003'N, 17°23.580'E</named-content></td><td rowspan="1" colspan="1">fDsp3401F/F</td><td rowspan="1" colspan="1"><ext-link xmlns:xlink="http://www.w3.org/1999/xlink" ext-link-type="gen" xlink:href="KP793084" xlink:type="simple">KP793084</ext-link></td><td rowspan="1" colspan="1">Dmitrović, Šukalo</td></tr><tr><td rowspan="1" colspan="1"><italic><tp:taxon-name><tp:taxon-name-part taxon-name-part-type="genus">Drusus</tp:taxon-name-part> <tp:taxon-name-part taxon-name-part-type="species">crenophylax</tp:taxon-name-part></tp:taxon-name></italic></td><td rowspan="1" colspan="1"><named-content xmlns:xlink="http://www.w3.org/1999/xlink" content-type="dwc:verbatimCoordinates" xlink:type="simple">44°33.003'N, 17°23.580'E</named-content></td><td rowspan="1" colspan="1">fDsp3402F/F</td><td rowspan="1" colspan="1"><ext-link xmlns:xlink="http://www.w3.org/1999/xlink" ext-link-type="gen" xlink:href="KP793085" xlink:type="simple">KP793085</ext-link></td><td rowspan="1" colspan="1">Dmitrović, Šukalo</td></tr><tr><td rowspan="1" colspan="1"><italic><tp:taxon-name><tp:taxon-name-part taxon-name-part-type="genus">Drusus</tp:taxon-name-part> <tp:taxon-name-part taxon-name-part-type="species">vernonensis</tp:taxon-name-part></tp:taxon-name></italic></td><td rowspan="1" colspan="1"><named-content xmlns:xlink="http://www.w3.org/1999/xlink" content-type="dwc:verbatimCoordinates" xlink:type="simple">41°0.887'N, 21°10.448'E</named-content></td><td rowspan="1" colspan="1">DdphPEIM1/M</td><td rowspan="1" colspan="1"><ext-link xmlns:xlink="http://www.w3.org/1999/xlink" ext-link-type="gen" xlink:href="KC881524" xlink:type="simple">KC881524</ext-link></td><td rowspan="1" colspan="1">Kučinić, Graf</td></tr><tr><td rowspan="1" colspan="1"><italic><tp:taxon-name><tp:taxon-name-part taxon-name-part-type="genus">Drusus</tp:taxon-name-part> <tp:taxon-name-part taxon-name-part-type="species">vernonensis</tp:taxon-name-part></tp:taxon-name></italic></td><td rowspan="1" colspan="1"><named-content xmlns:xlink="http://www.w3.org/1999/xlink" content-type="dwc:verbatimCoordinates" xlink:type="simple">41°0.887'N, 21°10.448'E</named-content></td><td rowspan="1" colspan="1">DdphPEIM2/M</td><td rowspan="1" colspan="1"><ext-link xmlns:xlink="http://www.w3.org/1999/xlink" ext-link-type="gen" xlink:href="KP793087" xlink:type="simple">KP793087</ext-link></td><td rowspan="1" colspan="1">Kučinić, Graf</td></tr><tr><td rowspan="1" colspan="1"><italic><tp:taxon-name><tp:taxon-name-part taxon-name-part-type="genus">Drusus</tp:taxon-name-part> <tp:taxon-name-part taxon-name-part-type="species">vernonensis</tp:taxon-name-part></tp:taxon-name></italic></td><td rowspan="1" colspan="1"><named-content xmlns:xlink="http://www.w3.org/1999/xlink" content-type="dwc:verbatimCoordinates" xlink:type="simple">41°0.887'N, 21°10.448'E</named-content></td><td rowspan="1" colspan="1">DdphPEIM3/M</td><td rowspan="1" colspan="1"><ext-link xmlns:xlink="http://www.w3.org/1999/xlink" ext-link-type="gen" xlink:href="KP793086" xlink:type="simple">KP793086</ext-link></td><td rowspan="1" colspan="1">Kučinić, Graf</td></tr><tr><td rowspan="1" colspan="1"><italic><tp:taxon-name><tp:taxon-name-part taxon-name-part-type="genus">Drusus</tp:taxon-name-part> <tp:taxon-name-part taxon-name-part-type="species">discophorus</tp:taxon-name-part></tp:taxon-name></italic></td><td rowspan="1" colspan="1">Macedonia, Jablanica Mts.</td><td rowspan="1" colspan="1">fDds0110M/M</td><td rowspan="1" colspan="1"><ext-link xmlns:xlink="http://www.w3.org/1999/xlink" ext-link-type="gen" xlink:href="KP793089" xlink:type="simple">KP793089</ext-link></td><td rowspan="1" colspan="1">Kučinić</td></tr><tr><td rowspan="1" colspan="1"><italic><tp:taxon-name><tp:taxon-name-part taxon-name-part-type="genus">Drusus</tp:taxon-name-part> <tp:taxon-name-part taxon-name-part-type="species">discophorus</tp:taxon-name-part></tp:taxon-name></italic></td><td rowspan="1" colspan="1">Macedonia, Jablanica Mts.</td><td rowspan="1" colspan="1">fDds0112F/F</td><td rowspan="1" colspan="1"><ext-link xmlns:xlink="http://www.w3.org/1999/xlink" ext-link-type="gen" xlink:href="KP793088" xlink:type="simple">KP793088</ext-link></td><td rowspan="1" colspan="1">Kučinić</td></tr></tbody></table></table-wrap></tp:treatment-sec><ref-list><ref id="B40"><mixed-citation xmlns:xlink="http://www.w3.org/1999/xlink" xlink:type="simple"><person-group><name name-style="western"><surname>Snodgrass</surname><given-names>RE</given-names></name></person-group> (<year>1935</year>) <source>Principles of Insect Morphology</source>. <publisher-name>Cornell University Press</publisher-name>, <publisher-loc>Ithaca, New York</publisher-loc>, <size units="page">667 pp</size>.</mixed-citation></ref><ref id="B7"><mixed-citation xmlns:xlink="http://www.w3.org/1999/xlink" xlink:type="simple"><person-group><name name-style="western"><surname>Graf</surname><given-names>W</given-names></name><name name-style="western"><surname>Lubini</surname><given-names>V</given-names></name><name name-style="western"><surname>Pauls</surname><given-names>S</given-names></name></person-group> (<year>2005</year>) <article-title>Larval description of <italic><tp:taxon-name><tp:taxon-name-part taxon-name-part-type="genus">Drusus</tp:taxon-name-part> <tp:taxon-name-part taxon-name-part-type="species">muelleri</tp:taxon-name-part></tp:taxon-name></italic> McLachlan, 1868 (<tp:taxon-name><tp:taxon-name-part taxon-name-part-type="order">Trichoptera</tp:taxon-name-part></tp:taxon-name>: <tp:taxon-name><tp:taxon-name-part taxon-name-part-type="family">Limnephilidae</tp:taxon-name-part></tp:taxon-name>) with some notes on its ecology and systematic position within the genus Drusus.</article-title><source>Annales de Limnologie</source><volume>41</volume>: <fpage>93</fpage>–<lpage>98</lpage>. doi: <ext-link ext-link-type="doi" xlink:href="10.1051/limn/2005012" xlink:type="simple">10.1051/limn/2005012</ext-link></mixed-citation></ref><ref id="B18"><mixed-citation xmlns:xlink="http://www.w3.org/1999/xlink" xlink:type="simple"><person-group><name name-style="western"><surname>Kučinić</surname><given-names>M</given-names></name><name name-style="western"><surname>Previšić</surname><given-names>A</given-names></name><name name-style="western"><surname>Graf</surname><given-names>W</given-names></name><name name-style="western"><surname>Šeric Jelaska</surname><given-names>L</given-names></name><name name-style="western"><surname>Stanić-Koštroman</surname><given-names>S</given-names></name><name name-style="western"><surname>Waringer</surname><given-names>J</given-names></name></person-group> (<year>2011a</year>) <article-title>Larval description, genetic and ecological features of <italic><tp:taxon-name><tp:taxon-name-part taxon-name-part-type="genus">Drusus</tp:taxon-name-part> <tp:taxon-name-part taxon-name-part-type="species">radovanovici</tp:taxon-name-part> <tp:taxon-name-part taxon-name-part-type="subspecies">radovanovici</tp:taxon-name-part></tp:taxon-name></italic> Marinković-Gospodnetić, 1971 (<tp:taxon-name><tp:taxon-name-part taxon-name-part-type="order">Trichoptera</tp:taxon-name-part></tp:taxon-name>: <tp:taxon-name><tp:taxon-name-part taxon-name-part-type="family">Limnephilidae</tp:taxon-name-part></tp:taxon-name>) with some phylogenetic and taxonomic data on the bosnicus group in the Balkan Peninsula.</article-title><source>Deutsche Entomologische Zeitschrift</source><volume>58</volume>: <fpage>136</fpage>–<lpage>153</lpage>. doi: <ext-link ext-link-type="doi" xlink:href="10.1002/mmnd.201100010" xlink:type="simple">10.1002/mmnd.201100010</ext-link></mixed-citation></ref><ref id="B46"><mixed-citation xmlns:xlink="http://www.w3.org/1999/xlink" xlink:type="simple"><person-group><name name-style="western"><surname>Previšić</surname><given-names>A</given-names></name><name name-style="western"><surname>Graf</surname><given-names>W</given-names></name><name name-style="western"><surname>Vitecek</surname><given-names>S</given-names></name><name name-style="western"><surname>Kučinić</surname><given-names>M</given-names></name><name name-style="western"><surname>Bálint</surname><given-names>M</given-names></name><name name-style="western"><surname>Keresztes</surname><given-names>L</given-names></name><name name-style="western"><surname>Pauls</surname><given-names>SU</given-names></name><name name-style="western"><surname>Waringer</surname><given-names>J</given-names></name></person-group> (<year>2014a</year>) <article-title>Cryptic diversity of caddisflies in the Balkans: the curious case of <italic><tp:taxon-name><tp:taxon-name-part taxon-name-part-type="genus">Ecclisopteryx</tp:taxon-name-part></tp:taxon-name></italic> species (<tp:taxon-name><tp:taxon-name-part taxon-name-part-type="order">Trichoptera</tp:taxon-name-part></tp:taxon-name>: <tp:taxon-name><tp:taxon-name-part taxon-name-part-type="family">Limnephilidae</tp:taxon-name-part></tp:taxon-name>).</article-title><source>Arthropod Systematics and Phylogeny</source><volume>72</volume>(<issue>3</issue>): <fpage>309</fpage>–<lpage>329</lpage>.</mixed-citation></ref><ref id="B47"><mixed-citation xmlns:xlink="http://www.w3.org/1999/xlink" xlink:type="simple"><person-group><name name-style="western"><surname>Previšić</surname><given-names>A</given-names></name><name name-style="western"><surname>Schnitzler</surname><given-names>J</given-names></name><name name-style="western"><surname>Kučinić</surname><given-names>M</given-names></name><name name-style="western"><surname>Graf</surname><given-names>W</given-names></name><name name-style="western"><surname>Ibrahimi</surname><given-names>H</given-names></name><name name-style="western"><surname>Kerovec</surname><given-names>M</given-names></name><name name-style="western"><surname>Pauls</surname><given-names>SU</given-names></name></person-group> (<year>2014b</year>) <article-title>Microscale vicariance and diversification of western Balkan caddisflies linked to karstification.</article-title><source>Freshwater Science</source><volume>33</volume>: <fpage>250</fpage>–<lpage>262</lpage>. doi: <ext-link ext-link-type="doi" xlink:href="10.1086/674430" xlink:type="simple">10.1086/674430</ext-link></mixed-citation></ref><ref id="B43"><mixed-citation xmlns:xlink="http://www.w3.org/1999/xlink" xlink:type="simple"><person-group><name name-style="western"><surname>Pauls</surname><given-names>SU</given-names></name><name name-style="western"><surname>Blahnik</surname><given-names>RJ</given-names></name><name name-style="western"><surname>Zhou</surname><given-names>X</given-names></name><name name-style="western"><surname>Wardwell</surname><given-names>CT</given-names></name><name name-style="western"><surname>Holzenthal</surname><given-names>RW</given-names></name></person-group> (<year>2010</year>) <article-title>DNA barcode data confirm new species and reveal cryptic diversity in Chilean <tp:taxon-name><tp:taxon-name-part taxon-name-part-type="genus">Smicridea</tp:taxon-name-part> (<tp:taxon-name-part taxon-name-part-type="subgenus">Smicridea</tp:taxon-name-part>)</tp:taxon-name> (<tp:taxon-name><tp:taxon-name-part taxon-name-part-type="order">Trichoptera</tp:taxon-name-part></tp:taxon-name>: <tp:taxon-name><tp:taxon-name-part taxon-name-part-type="family">Hydropsychidae</tp:taxon-name-part></tp:taxon-name>).</article-title><source>Journal of the North American Benthological Society</source><volume>29</volume>(<issue>3</issue>): <fpage>1058</fpage>–<lpage>1074</lpage>. doi: <ext-link ext-link-type="doi" xlink:href="10.1899/09-108.1" xlink:type="simple">10.1899/09-108.1</ext-link></mixed-citation></ref><ref id="B42"><mixed-citation xmlns:xlink="http://www.w3.org/1999/xlink" xlink:type="simple"><person-group><name name-style="western"><surname>Pauls</surname><given-names>SU</given-names></name><name name-style="western"><surname>Graf</surname><given-names>W</given-names></name><name name-style="western"><surname>Haase</surname><given-names>P</given-names></name><name name-style="western"><surname>Lumbsch</surname><given-names>HT</given-names></name><name name-style="western"><surname>Waringer</surname><given-names>J</given-names></name></person-group> (<year>2008</year>) <article-title>Grazers, shredders and filtering carnivores - The evolution of feeding ecology in <tp:taxon-name><tp:taxon-name-part taxon-name-part-type="subfamily">Drusinae</tp:taxon-name-part></tp:taxon-name> (<tp:taxon-name><tp:taxon-name-part taxon-name-part-type="order">Trichoptera</tp:taxon-name-part></tp:taxon-name>: <tp:taxon-name><tp:taxon-name-part taxon-name-part-type="family">Limnephilidae</tp:taxon-name-part></tp:taxon-name>): Insights from a molecular phylogeny.</article-title><source>Molecular Phylogenetics and Evolution</source><volume>46</volume>: <fpage>776</fpage>–<lpage>791</lpage>. doi: <ext-link ext-link-type="doi" xlink:href="10.1016/j.ympev.2007.11.003" xlink:type="simple">10.1016/j.ympev.2007.11.003</ext-link></mixed-citation></ref><ref id="B9"><mixed-citation xmlns:xlink="http://www.w3.org/1999/xlink" xlink:type="simple"><person-group><name name-style="western"><surname>Graf</surname><given-names>W</given-names></name><name name-style="western"><surname>Waringer</surname><given-names>J</given-names></name><name name-style="western"><surname>Pauls</surname><given-names>SU</given-names></name></person-group> (<year>2009</year>) <article-title>A new feeding group within larval <tp:taxon-name><tp:taxon-name-part taxon-name-part-type="subfamily">Drusinae</tp:taxon-name-part></tp:taxon-name> (<tp:taxon-name><tp:taxon-name-part taxon-name-part-type="order">Trichoptera</tp:taxon-name-part></tp:taxon-name>: <tp:taxon-name><tp:taxon-name-part taxon-name-part-type="family">Limnephilidae</tp:taxon-name-part></tp:taxon-name>): the <italic><tp:taxon-name><tp:taxon-name-part taxon-name-part-type="genus">Drusus</tp:taxon-name-part> <tp:taxon-name-part taxon-name-part-type="species">alpinus</tp:taxon-name-part></tp:taxon-name></italic> Group sensu Schmid, 1956, including larval descriptions of <italic><tp:taxon-name><tp:taxon-name-part taxon-name-part-type="genus">Drusus</tp:taxon-name-part> <tp:taxon-name-part taxon-name-part-type="species">franzi</tp:taxon-name-part></tp:taxon-name></italic> Schmid, 1956, and <italic><tp:taxon-name><tp:taxon-name-part taxon-name-part-type="genus">Drusus</tp:taxon-name-part> <tp:taxon-name-part taxon-name-part-type="species">alpinus</tp:taxon-name-part></tp:taxon-name></italic> (Meyer-Dür, 1875).</article-title><source>Zootaxa</source><volume>2031</volume>: <fpage>53</fpage>–<lpage>62</lpage>.</mixed-citation></ref><ref id="B8"><mixed-citation xmlns:xlink="http://www.w3.org/1999/xlink" xlink:type="simple"><person-group><name name-style="western"><surname>Graf</surname><given-names>W</given-names></name><name name-style="western"><surname>Murphy</surname><given-names>J</given-names></name><name name-style="western"><surname>Dahl</surname><given-names>J</given-names></name><name name-style="western"><surname>Zamora-Muñoz</surname><given-names>C</given-names></name><name name-style="western"><surname>López-Rodríguez</surname><given-names>MJ</given-names></name></person-group> (<year>2008</year>) <article-title>Volume 1 - <tp:taxon-name><tp:taxon-name-part taxon-name-part-type="order">Trichoptera</tp:taxon-name-part></tp:taxon-name>.</article-title> In: <person-group><name name-style="western"><surname>Schmidt-Kloiber</surname><given-names>A</given-names></name><name name-style="western"><surname>Hering</surname><given-names>D</given-names></name></person-group> (<role>Eds</role>) <source>Distribution and Ecological Preferences of European Freshwater Organisms.</source><publisher-name>Pensoft Publishers</publisher-name>, <publisher-loc>Sofia, Moscow</publisher-loc>, <size units="page">388 pp</size>.</mixed-citation></ref></ref-list></tp:taxon-treatment>
